# Supplementary material for: Screening for eukaryotic motifs in Legionella pneumophila reveals Smh1 as bacterial deacetylase of host histones
Source: Virulence. 2022 Nov 25;13(1):2042–58. doi: 10.1080/21505594.2022.2149973 (PMC9704406; doi:10.1080/21505594.2022.2149973)
Supplement: Supplemental Material [file KVIR_A_2149973_SM9859.zip]

Archive with 10 entries (9 files):
- supplementary/
- supplementary/FigureS1.TIF
- supplementary/FigureS2.TIF
- supplementary/FigureS3.TIF
- supplementary/FigureS4.TIF
- supplementary/FigureS5.TIF
- supplementary/supplemental_methods.docx
- supplementary/TableS1.xlsx
- supplementary/TableS2.xlsx
- supplementary/TableS3.txt
