# Supplementary material for: Screening for eukaryotic motifs in Legionella pneumophila reveals Smh1 as bacterial deacetylase of host histones
Source: Virulence. 2022 Nov 25;13(1):2042–58. doi: 10.1080/21505594.2022.2149973 (PMC9704406; doi:10.1080/21505594.2022.2149973)
Supplement: Supplemental Material [file KVIR_A_2149973_SM9859.zip › supplementary/TableS1.xlsx]

## Sheet: cands89all_Lp
	baseMean	log2FoldChange	lfcSE	stat	pvalue	padj
CCL4L2	82.0354	4.06182	0.412562	9.84536	7.17795e-23	1.00743e-18
BCL3	161.582	2.07574	0.23016	9.01871	1.90312e-19	1.33552e-15
KYNU	758.662	1.38492	0.166222	8.3318	7.96245e-17	3.7251e-13
TNFAIP3	536.931	1.83465	0.225355	8.14116	3.91497e-16	1.37367e-12
HSPA1A	89.7186	2.26434	0.309387	7.31881	2.50185e-13	5.85224e-10
TRAF3	633.05	1.26383	0.172255	7.33699	2.18459e-13	5.85224e-10
NFKB1	939.979	1.17366	0.163858	7.16265	7.91338e-13	1.3883e-09
HSPA1B	80.0397	2.53101	0.358661	7.05683	1.70347e-12	2.65647e-09
RELB	509.64	1.72943	0.252836	6.84014	7.91171e-12	1.11041e-08
BIRC3	57.3074	2.98179	0.438553	6.79915	1.0524e-11	1.34277e-08
CD83	469.993	1.35333	0.203289	6.65719	2.79107e-11	3.01328e-08
TNFAIP8	400.143	1.13304	0.170716	6.63698	3.20169e-11	3.20969e-08
RGS16	1228.65	1.09659	0.166415	6.5895	4.41316e-11	3.89701e-08
P3H2	56.6888	2.19486	0.333134	6.58851	4.44261e-11	3.89701e-08
IRAK2	90.4263	1.70343	0.271701	6.26948	3.62258e-10	2.99076e-07
BTG2	706.402	0.957253	0.158453	6.04123	1.52947e-09	1.19256e-06
CCL20	39.0165	3.18053	0.530035	6.00061	1.96573e-09	1.45206e-06
SLC2A6	116.791	1.58131	0.268988	5.87875	4.1337e-09	2.90082e-06
SOD2	668.413	1.05012	0.182107	5.76651	8.09286e-09	5.16288e-06
CD40	71.2702	1.58086	0.277675	5.69322	1.24668e-08	7.60747e-06
EHD1	233.288	1.32959	0.240806	5.5214	3.36306e-08	1.88802e-05
NFKBIZ	99.6284	1.44197	0.265009	5.44118	5.29274e-08	2.85706e-05
TNF	100.509	1.63319	0.301145	5.42328	5.85153e-08	3.04171e-05
ZNF697	278.6	1.23493	0.230055	5.36795	7.96357e-08	3.85409e-05
NFKBIA	1067.47	1.86384	0.349008	5.34039	9.27459e-08	4.33896e-05
TRAF1	112.407	1.66652	0.312477	5.33326	9.64656e-08	4.3674e-05
ICAM1	56.4415	1.62247	0.308891	5.25258	1.49987e-07	6.57834e-05
ANKRD33B	195.363	0.9889	0.18968	5.21352	1.85292e-07	7.88052e-05
EBI3	17.0783	3.23988	0.63301	5.11821	3.08452e-07	0.000127327
RIPK2	198.008	0.923053	0.180696	5.10833	3.25014e-07	0.000130331
SLCO3A1	402.576	0.898601	0.178769	5.02659	4.99271e-07	0.000194646
CCL4	126.181	4.06382	0.82534	4.92382	8.48719e-07	0.00032194
TNFAIP2	212.531	2.10496	0.430384	4.8909	1.00378e-06	0.000370737
ABTB2	273.534	1.06583	0.219724	4.85076	1.22988e-06	0.0004426
NFKBIE	300.717	1.03131	0.216026	4.77401	1.80591e-06	0.000618195
FAM177B	54.4429	1.65826	0.348402	4.75962	1.93963e-06	0.000641498
ACOX1	430.012	0.801762	0.168545	4.75695	1.9654e-06	0.000641498
RASSF5	27.4543	2.19999	0.464224	4.73906	2.14716e-06	0.000684897
IL4I1	254.081	1.23689	0.26498	4.66784	3.04381e-06	0.00094933
ALAS1	347.94	0.773426	0.165953	4.66051	3.15428e-06	0.000962398
DNAJB1	378.669	0.747584	0.160996	4.64349	3.4257e-06	0.00102297
FAM49A	413.753	0.809137	0.17525	4.61704	3.89258e-06	0.00111495
CCDC88A	349.68	0.883082	0.191624	4.60841	4.05751e-06	0.00113894
APLF	143.87	0.9309	0.20737	4.48907	7.15352e-06	0.00196578
CXCL1	18.1575	3.03089	0.675747	4.48524	7.28326e-06	0.00196578
RTN1	124.68	0.94943	0.213458	4.44785	8.67355e-06	0.00229685
MSC-AS1	908.141	0.708002	0.160069	4.42311	9.72915e-06	0.00252868
CD58	646.44	0.757106	0.172359	4.39262	1.11993e-05	0.00285787
UST	1695.23	0.657673	0.150205	4.37851	1.19495e-05	0.00299485
NFKB2	63.3057	1.49906	0.344383	4.35288	1.34362e-05	0.0032953
LRFN5	275.078	0.886995	0.20391	4.34993	1.36179e-05	0.0032953
ARHGAP31	573.014	0.692874	0.166125	4.17079	3.03539e-05	0.00669191
STARD4	87.7781	0.96955	0.232406	4.17179	3.02216e-05	0.00669191
MARCKS	602.547	0.908826	0.217966	4.16959	3.05153e-05	0.00669191
HERC1	1350.97	0.544502	0.130247	4.18052	2.90838e-05	0.00669191
RRAD	9.43107	3.22389	0.772252	4.17466	2.98429e-05	0.00669191
PSTPIP2	127.413	0.838688	0.203423	4.12287	3.74187e-05	0.00807957
FKBP5	187.1	0.798496	0.195198	4.09069	4.30091e-05	0.00900943
SDC4	87.5539	1.10931	0.271654	4.08353	4.43567e-05	0.0091551
ZC3H12A	177.719	1.02089	0.250491	4.07555	4.59047e-05	0.00933729
WWC2	618.57	0.649508	0.159851	4.0632	4.84036e-05	0.00970493
TBC1D17	111.078	1.11239	0.278352	3.99633	6.43316e-05	0.0127168
DRAM1	111.116	0.938721	0.236288	3.97278	7.10399e-05	0.0138479
CXCL8	119.3	2.12602	0.538276	3.94968	7.82553e-05	0.0150454
CSF1	27.9182	1.77007	0.448767	3.9443	8.00336e-05	0.0151793
NCOA2	2175.14	0.592514	0.150736	3.93082	8.4658e-05	0.0158423
TNFSF14	430.718	-0.585323	0.150332	-3.89354	9.87935e-05	0.0182443
ITGAV	383.874	0.574476	0.148407	3.87094	0.000108415	0.0195619
PEAK1	372.821	0.646819	0.167287	3.86653	0.000110396	0.0196128
PLEK	711.714	0.684509	0.177436	3.85779	0.000114418	0.0200733
PLA2G4C	224.574	0.679498	0.176554	3.84867	0.000118763	0.0205782
RAP2C	125.962	0.831848	0.216627	3.84	0.000123037	0.0210587
PPP4R4	9.1687	2.79744	0.729608	3.83416	0.000125993	0.021305
REL	268.958	0.671526	0.17656	3.80339	0.000142729	0.023567
TANK	297.132	0.635293	0.167651	3.78938	0.000151024	0.0246467
GSAP	112.094	0.850279	0.225525	3.77021	0.000163109	0.026313
SRC	38.7634	1.38652	0.36847	3.76291	0.000167944	0.0267852
AC009226.1	114.58	0.82535	0.220605	3.74129	0.000183076	0.0288705
IER5	613.644	0.853032	0.228651	3.73072	0.000190934	0.029775
CITED4	861.947	0.653852	0.175705	3.72131	0.000198193	0.0305675
MAFF	72.7824	1.17153	0.315274	3.71593	0.00020246	0.0308861
NFE2L2	632.412	0.526126	0.142896	3.68189	0.000231516	0.034939
ATP6V1A	392.225	0.561722	0.154082	3.64561	0.000266761	0.0392997
CXCL3	14.1673	2.33288	0.639737	3.64662	0.000265714	0.0392997
IL7R	289.576	0.683822	0.187813	3.64097	0.000271612	0.0392997
IFNGR2	410.49	0.65995	0.181127	3.64358	0.000268871	0.0392997
ST3GAL2	179.652	0.736958	0.204448	3.60462	0.000312614	0.0447708
KCNN2	352.384	0.67706	0.188927	3.5837	0.000338757	0.0480247
IGFBP3	263.772	0.815256	0.228304	3.57092	0.000355728	0.0499264

## Sheet: cands4all_Lp
	baseMean	log2FoldChange	lfcSE	stat	pvalue	padj
IL1B	274.683	1.72248	0.23914	7.20278	5.8998e-13	1.18291e-09
MIR3142HG	54.6469	2.21823	0.328982	6.74271	1.55461e-11	1.81825e-08
GLIS3	829.974	0.929644	0.226187	4.11006	3.9555e-05	0.00841143
RGS4	320.328	-0.7174	0.188244	-3.81101	0.000138402	0.0231247

## Sheet: cands6all_Lp
	baseMean	log2FoldChange	lfcSE	stat	pvalue	padj
ACVR2A	575.459	1.14645	0.197128	5.81577	6.03564e-09	4.03382e-06
POU2F2	547.827	1.0363	0.192285	5.38941	7.06896e-08	3.54332e-05
AMPD3	385.203	1.01775	0.213075	4.77648	1.7839e-06	0.000618195
ATP2B1	884.913	0.762568	0.164562	4.63392	3.58801e-06	0.00104912
AP003354.2	108.227	1.29081	0.303087	4.25889	2.05445e-05	0.00488716
PTPRJ	741.629	0.511695	0.132212	3.87027	0.000108716	0.0195619

## Sheet: cands1all_Lp
	baseMean	log2FoldChange	lfcSE	stat	pvalue	padj
SERPINE2	1355.15	0.739324	0.133411	5.5417	2.99542e-08	1.7517e-05

## Sheet: cands66all_OX
	baseMean	log2FoldChange	lfcSE	stat	pvalue	padj
KCNIP4	121.421	-1.12702	0.224309	-5.02439	5.05041e-07	0.000220654
SLC44A5	339.942	-0.696066	0.151871	-4.58326	4.5779e-06	0.00147626
HYDIN	157.889	0.853026	0.195144	4.37128	1.23522e-05	0.00334596
S100A10	1422.08	0.661712	0.152208	4.34743	1.37744e-05	0.00358769
ZFP36	64.6968	1.3903	0.321349	4.32646	1.51526e-05	0.00387221
VSIG4	84.8173	1.4679	0.339636	4.32199	1.54631e-05	0.00387838
ITGB1BP1	865.1	0.540645	0.127394	4.24389	2.19682e-05	0.00512238
NRG1	1092.21	0.593298	0.139916	4.24038	2.2314e-05	0.00512238
SP140	68.3527	-1.19062	0.281256	-4.23321	2.3038e-05	0.00520045
CCDC102B	86.2423	1.02469	0.243222	4.21297	2.52033e-05	0.0054183
METTL7B	115.86	1.09946	0.265143	4.14667	3.37343e-05	0.00671909
OAT	57.5872	1.44881	0.358306	4.0435	5.26592e-05	0.00950956
PTMAP5	862.075	-0.66554	0.166124	-4.00629	6.16808e-05	0.0106797
AC004949.1	276.975	0.644881	0.161857	3.98426	6.76906e-05	0.0111805
DPM3	440.199	0.650824	0.163938	3.96994	7.18901e-05	0.0116203
ADGRE3	79.8008	1.08239	0.272688	3.96935	7.20692e-05	0.0116203
FRMPD4	46.687	-1.36224	0.344458	-3.95473	7.66209e-05	0.0122089
ESAM	74.3847	-1.04041	0.26467	-3.93097	8.46034e-05	0.0131709
OSBPL3	1096.11	-0.543655	0.138451	-3.92669	8.6123e-05	0.0132551
TSPO	371.792	0.599365	0.152793	3.92272	8.75543e-05	0.013324
PKD2	762.437	-0.503334	0.128446	-3.91865	8.90449e-05	0.0133285
ITPKB	568.794	0.56402	0.145795	3.86858	0.000109469	0.0157729
AL359955.1	24.4065	-1.6395	0.426172	-3.84704	0.000119552	0.0170052
AL139393.2	43.3328	1.60141	0.420024	3.81268	0.00013747	0.0187264
ARL4C	208.637	-0.962014	0.254361	-3.78208	0.00015552	0.0204502
HSPB1	1738.02	0.579898	0.153528	3.77715	0.000158636	0.0204928
SIGLEC15	69.2129	-1.10267	0.291961	-3.77678	0.000158871	0.0204928
ZNF366	114.931	-1.11595	0.295844	-3.77207	0.000161897	0.0206861
CD44	1712.19	0.525118	0.139562	3.76262	0.000168145	0.0212837
AC095032.1	78.2205	1.00426	0.267388	3.75581	0.000172784	0.0216684
ADCY8	1069.77	-0.595735	0.160169	-3.7194	0.000199694	0.0245877
DLEU7	511.8	-0.576573	0.15554	-3.70691	0.000209806	0.0253715
FCGR2B	12.3384	-2.53195	0.684028	-3.70153	0.000214302	0.0254606
COL23A1	940.841	-0.576737	0.155765	-3.70262	0.000213383	0.0254606
MDGA1	75.3275	0.987169	0.268166	3.68119	0.000232146	0.0273407
ATP8A1	83.6104	-0.859742	0.234771	-3.66204	0.000250216	0.0284663
DPYS	113.562	0.85236	0.232885	3.66	0.000252212	0.0284663
AP002518.2	21.8095	-1.75511	0.479377	-3.66123	0.00025101	0.0284663
CD36	2719.41	-0.660157	0.181107	-3.64511	0.000267275	0.0296719
B4GALNT3	112.912	-0.863173	0.236684	-3.64695	0.000265374	0.0296719
RFTN1	120.612	-0.774775	0.212739	-3.6419	0.000270634	0.0298006
VGLL3	89.2553	1.19192	0.327563	3.63875	0.000273961	0.0299236
SLC8A1	5411.4	-0.389316	0.107082	-3.63568	0.000277248	0.0300404
IKZF2	33.5975	-1.41194	0.389306	-3.62681	0.000286947	0.0308445
LINC01605	183.571	-0.882072	0.243951	-3.61577	0.000299451	0.0319351
SRPX2	104.429	-0.833761	0.231247	-3.6055	0.000311554	0.0329663
CAMSAP2	384.505	-0.642824	0.17911	-3.589	0.000331953	0.0345844
CLIC1	612.054	0.486644	0.136055	3.57681	0.000347808	0.0351546
PIP5K1B	201.721	-0.628542	0.175697	-3.57743	0.00034699	0.0351546
LILRB4	161.365	0.868949	0.243178	3.5733	0.000352506	0.0353655
GBP1	20.4891	-1.75068	0.492607	-3.5539	0.000379557	0.0375235
ANXA3	24.7001	1.45046	0.409388	3.54299	0.000395621	0.0380125
CD63	6954.57	0.572088	0.161337	3.54592	0.000391248	0.0380125
MT-TF	1833.35	0.608574	0.172774	3.52236	0.000427719	0.0407959
CD14	87.0834	-1.04482	0.297943	-3.50678	0.000453559	0.042958
PLCB4	73.1338	-0.913037	0.260855	-3.50017	0.000464956	0.0437317
RAI14	581.483	-0.626485	0.179704	-3.48621	0.000489915	0.0456975
MGST1	222.949	0.801702	0.23006	3.48475	0.000492604	0.0456975
SLC24A3	83.5031	-1.01082	0.290407	-3.48069	0.000500133	0.0457689
CLIC6	25.5054	-1.55379	0.446394	-3.48076	0.000499996	0.0457689
C1orf204	63.1907	-1.27001	0.365902	-3.4709	0.000518709	0.0467978
SYTL3	134.114	-0.737205	0.212492	-3.46934	0.000521742	0.0467978
SLPI	35.5091	1.35431	0.390268	3.4702	0.000520065	0.0467978
FBP1	58.3635	0.94989	0.273984	3.46695	0.000526398	0.0469048
BICD1	712.567	-0.599032	0.173426	-3.4541	0.000552129	0.0488761
NUF2	170.944	0.656895	0.190595	3.44655	0.000567792	0.0499362

## Sheet: cands83all_OX
	baseMean	log2FoldChange	lfcSE	stat	pvalue	padj
FIGN	161.737	2.41749	0.218201	11.0792	1.58298e-28	2.14399e-24
NCAM1	153.971	-2.57056	0.242633	-10.5944	3.16208e-26	2.14136e-22
TRIO	209.367	-1.51845	0.192652	-7.88185	3.2258e-15	1.45634e-11
ENAH	3436.78	-0.890901	0.121725	-7.31898	2.4987e-13	8.46061e-10
GPR88	53.9007	2.31601	0.319913	7.23948	4.50407e-13	1.22006e-09
SERPINI1	1409.91	1.21096	0.16911	7.16079	8.02113e-13	1.81064e-09
ROBO1	870.814	-0.920501	0.132151	-6.9655	3.27243e-12	6.33168e-09
LINC01982	29.7542	-3.16267	0.477795	-6.61929	3.6092e-11	6.11038e-08
GPC6	383.7	1.22676	0.188819	6.49702	8.19268e-11	1.23291e-07
EPHA7	31.4459	2.9232	0.45435	6.4338	1.24451e-10	1.68556e-07
FAM163A	74.4261	-1.82509	0.285852	-6.38474	1.71693e-10	2.11401e-07
COL11A1	104.932	1.4127	0.222173	6.35855	2.03674e-10	2.2988e-07
BACH2	1221.66	-0.764344	0.126955	-6.0206	1.73773e-09	1.68113e-06
DIRAS2	190.031	1.15084	0.190921	6.02782	1.66183e-09	1.68113e-06
NRP2	222.074	1.04902	0.176212	5.95316	2.63006e-09	2.37477e-06
CNR1	340.491	-1.23008	0.20916	-5.88108	4.07599e-09	3.24736e-06
LINC01435	209.102	1.1164	0.193024	5.78376	7.30498e-09	5.49659e-06
CEMIP	214.031	-1.70463	0.295615	-5.76636	8.10008e-09	5.77408e-06
CNTN5	198.685	1.18069	0.205786	5.73748	9.60945e-09	6.50752e-06
SEMA3A	125.042	-1.33003	0.237254	-5.60594	2.07123e-08	1.33585e-05
ZNF804B	87.1642	-1.36024	0.246521	-5.51772	3.43424e-08	2.11424e-05
SOX4	1040.98	-0.786174	0.146936	-5.35045	8.7735e-08	5.16645e-05
FAM135B	134.58	-1.48719	0.279135	-5.32785	9.93848e-08	5.60862e-05
APOE	256.907	-1.03255	0.194889	-5.29813	1.16996e-07	6.33835e-05
RNLS	219.788	0.93888	0.177742	5.28227	1.27595e-07	6.6467e-05
PPFIA2	892.441	0.682971	0.132764	5.14425	2.68588e-07	0.000134732
PCSK5	270.84	1.14895	0.226057	5.08259	3.72322e-07	0.000180097
ITGA7	167.425	0.991876	0.195724	5.06773	4.02586e-07	0.000188021
STC1	15.1402	-4.0068	0.794811	-5.04121	4.62604e-07	0.00020885
HOPX	181.534	-1.06606	0.21667	-4.92019	8.6462e-07	0.000365951
CDK1	189.841	1.04903	0.213506	4.91335	8.95343e-07	0.000367471
SCIN	136.624	1.09313	0.225468	4.84828	1.24534e-06	0.000496084
SPRED1	265.884	-0.888634	0.184196	-4.8244	1.40427e-06	0.000543411
GJA1	83.111	-1.3205	0.276774	-4.77105	1.83272e-06	0.000670875
OLFM3	70.8052	1.26924	0.267578	4.74345	2.10109e-06	0.000748874
HYDIN2	276.514	0.777282	0.167591	4.63798	3.51831e-06	0.00118492
DPP10	68.4049	-1.2386	0.267153	-4.63629	3.54716e-06	0.00118492
AC093895.1	3263.35	-0.917964	0.198094	-4.63398	3.58694e-06	0.00118492
HSH2D	27.9056	-1.92597	0.424077	-4.54156	5.58404e-06	0.00175884
SPARCL1	213.505	-1.04323	0.231529	-4.50582	6.61168e-06	0.00198997
IL1RAPL2	210.085	-0.844201	0.187341	-4.50622	6.59937e-06	0.00198997
LINC00599	148.054	-1.00476	0.224898	-4.46761	7.90973e-06	0.0023289
EFNA5	111.848	-1.09037	0.245484	-4.44172	8.92408e-06	0.00257165
FAM198B	40.3159	-1.62871	0.370091	-4.40084	1.07831e-05	0.00304263
CACNA1A	822.015	-0.774316	0.177865	-4.35339	1.34048e-05	0.0035599
CDC20	370.659	0.805949	0.187246	4.30422	1.67577e-05	0.00412667
GCNT1	611.388	-0.56224	0.131434	-4.27773	1.88805e-05	0.00456639
LTBP1	193.824	0.924512	0.216696	4.26639	1.98662e-05	0.00472048
PNOC	236.853	0.886515	0.209642	4.22871	2.35035e-05	0.00521856
LUCAT1	318.329	-0.97855	0.23167	-4.22389	2.40121e-05	0.00524548
TNNT1	107.679	0.964113	0.229565	4.19974	2.67216e-05	0.00565496
FMNL2	2753.76	-0.547166	0.130642	-4.18827	2.81091e-05	0.00585707
LONRF2	107.902	0.974437	0.234368	4.15773	3.21429e-05	0.00659612
RCAN1	1029.78	-0.690749	0.166508	-4.14844	3.34744e-05	0.00671909
PPM1H	253.597	-0.750723	0.181309	-4.14058	3.46424e-05	0.00679994
SLC9A9	900.136	-0.778343	0.188255	-4.13451	3.55708e-05	0.00688245
KCNQ5	981.375	-0.666272	0.161796	-4.11798	3.8221e-05	0.00721361
PTGS1	2797.43	0.537438	0.130635	4.11404	3.88802e-05	0.00721361
MKI67	384.342	0.677904	0.16473	4.11524	3.86778e-05	0.00721361
MMP7	14.3957	-2.81096	0.693612	-4.05265	5.06418e-05	0.00926882
PARM1	146.589	-0.94432	0.235177	-4.01536	5.93545e-05	0.0104402
TRPM3	198.421	-0.715941	0.178809	-4.00395	6.22929e-05	0.0106797
PLS3	158.825	0.857678	0.214937	3.99037	6.5971e-05	0.0111689
HIST1H2BE	44.5621	-1.26966	0.318582	-3.98535	6.73814e-05	0.0111805
ARNT2	158.255	-1.00497	0.254938	-3.942	8.08054e-05	0.0127259
TBXAS1	315.288	-0.620526	0.158407	-3.91728	8.95523e-05	0.0133285
VCL	1066.59	0.510124	0.130447	3.91059	9.20711e-05	0.0135545
HOMER2	295.865	0.660798	0.171857	3.84504	0.000120533	0.0170052
AC007388.1	237.557	0.757157	0.197361	3.83641	0.000124848	0.0174076
TGFBR1	1550.15	0.505809	0.131919	3.83423	0.000125956	0.0174076
DOCK3	108.276	-0.868509	0.22788	-3.81125	0.000138264	0.0187264
CASC15	211.974	-0.839402	0.221267	-3.79362	0.000148466	0.0199092
TMEM212	38.3757	1.39468	0.368696	3.78275	0.000155107	0.0204502
FAR2	1981.93	0.480763	0.12863	3.73756	0.000185812	0.0230885
RIMS1	152.05	-1.08986	0.293477	-3.71361	0.00020432	0.0249308
FN1	446.553	-0.817865	0.222603	-3.6741	0.000238687	0.0278688
PLXDC2	4011.44	0.460969	0.125743	3.66596	0.000246413	0.0284663
CDH2	87.4592	-0.853282	0.237243	-3.59666	0.000322327	0.0338419
SPP1	20834	-0.615373	0.172021	-3.57732	0.000347135	0.0351546
HSP90B1	957.798	0.509103	0.14213	3.58196	0.000341021	0.0351546
ASPM	178.336	0.672353	0.188461	3.56759	0.000360275	0.0358792
LSP1	77.9628	1.01694	0.286567	3.54869	0.000387152	0.037997
CRIM1	81.5161	-1.08871	0.307292	-3.54292	0.000395729	0.0380125

## Sheet: cands1all_OX
	baseMean	log2FoldChange	lfcSE	stat	pvalue	padj
SERPINE2	1355.15	0.540344	0.133738	4.04032	5.33779e-05	0.00951251

## Sheet: candsall_OX
	baseMean	log2FoldChange	lfcSE	stat	pvalue	padj
GLIS3	829.974	-1.35356	0.230024	-5.88443	3.99435e-09	3.24736e-06
MIR3142HG	54.6469	-2.23232	0.463614	-4.81504	1.4717e-06	0.000553686
RGS4	320.328	-0.825827	0.188746	-4.37533	1.2125e-05	0.00334596
IL1B	274.683	-0.985704	0.253385	-3.89014	0.000100185	0.0145904

## Sheet: cands83all_OX_Lp
	baseMean	log2FoldChange	lfcSE	stat	pvalue	padj
NCAM1	153.971	-2.59113	0.238456	-10.8663	1.66855e-27	2.17795e-23
FIGN	161.737	2.39792	0.222368	10.7836	4.11558e-27	2.68603e-23
TRIO	209.367	-1.57334	0.188141	-8.36257	6.13667e-17	2.67007e-13
SERPINI1	1409.91	1.26386	0.169384	7.46148	8.55577e-14	2.79196e-10
COL11A1	104.932	1.70952	0.235023	7.27385	3.49391e-13	9.12119e-10
ENAH	3436.78	-0.870316	0.121706	-7.15096	8.61718e-13	1.87467e-09
LINC01435	209.102	1.35739	0.197527	6.87194	6.33363e-12	1.18104e-08
LINC01982	29.7542	-3.36733	0.518119	-6.49915	8.07754e-11	1.31795e-07
ROBO1	870.814	-0.820332	0.130135	-6.30369	2.90646e-10	4.21534e-07
GPC6	383.7	1.11108	0.189176	5.87326	4.27301e-09	5.07051e-06
SEMA3A	125.042	-1.37756	0.237116	-5.80965	6.26026e-09	6.28578e-06
TNNT1	107.679	1.35112	0.232259	5.81732	5.98003e-09	6.28578e-06
HYDIN2	276.514	0.984053	0.169882	5.79258	6.93143e-09	6.46257e-06
ITGA7	167.425	1.14831	0.199162	5.76568	8.13296e-09	7.0773e-06
OLFM3	70.8052	1.59735	0.282487	5.6546	1.5621e-08	1.27438e-05
PPM1H	253.597	-1.00308	0.182306	-5.50217	3.75153e-08	2.88051e-05
CEMIP	214.031	-1.59107	0.290061	-5.48529	4.12784e-08	2.99337e-05
CNR1	340.491	-1.14182	0.208986	-5.46361	4.66538e-08	3.20512e-05
FAM163A	74.4261	-1.51256	0.281273	-5.37756	7.55014e-08	4.83172e-05
LTBP1	193.824	1.18262	0.220132	5.37231	7.77339e-08	4.83172e-05
APOE	256.907	-1.01695	0.193655	-5.25137	1.50974e-07	8.95754e-05
STC1	15.1402	-4.93113	0.951859	-5.18053	2.21261e-07	0.000121135
LSP1	77.9628	1.51669	0.29509	5.13976	2.75085e-07	0.000138103
PCSK5	270.84	1.16464	0.22826	5.10228	3.35588e-07	0.000156444
BACH2	1221.66	-0.644515	0.127035	-5.07353	3.90493e-07	0.000175762
CNTN5	198.685	1.05294	0.207843	5.06604	4.06171e-07	0.000176725
VCL	1066.59	0.661419	0.13085	5.05478	4.30877e-07	0.000181427
FAM135B	134.58	-1.40385	0.279672	-5.01964	5.17686e-07	0.000211168
SPARCL1	213.505	-1.1489	0.232137	-4.94924	7.45045e-07	0.000294699
LONRF2	107.902	1.18268	0.241107	4.90521	9.33269e-07	0.000358293
GPR88	53.9007	1.55544	0.318709	4.88044	1.05851e-06	0.000387997
EPHA7	31.4459	1.93786	0.397241	4.87829	1.07009e-06	0.000387997
SOX4	1040.98	-0.709944	0.146609	-4.84242	1.28269e-06	0.000452514
SCIN	136.624	1.09501	0.226611	4.8321	1.351e-06	0.000464069
IL1RAPL2	210.085	-0.917325	0.190414	-4.81752	1.45356e-06	0.000486495
CDC20	370.659	0.896354	0.187599	4.77804	1.77009e-06	0.000577626
RNLS	219.788	0.845475	0.177722	4.75728	1.96217e-06	0.000624688
CDH2	87.4592	-1.13202	0.238244	-4.7515	2.01913e-06	0.000627517
AC093895.1	3263.35	-0.932496	0.198142	-4.70621	2.52368e-06	0.000766084
HSH2D	27.9056	-2.07369	0.446771	-4.64151	3.4588e-06	0.00102608
HOPX	181.534	-1.00214	0.21651	-4.62863	3.68096e-06	0.00106772
GCNT1	611.388	-0.61014	0.132912	-4.59055	4.42074e-06	0.00125443
PLXDC2	4011.44	0.576355	0.125973	4.57521	4.75748e-06	0.00132126
EFNA5	111.848	-1.09783	0.241914	-4.5381	5.67646e-06	0.00154067
PPFIA2	892.441	0.60289	0.132966	4.53415	5.78355e-06	0.00154067
CDK1	189.841	0.958547	0.2141	4.4771	7.5664e-06	0.00197529
TRPM3	198.421	-0.80697	0.180613	-4.46795	7.89738e-06	0.00202127
PARM1	146.589	-1.00474	0.226588	-4.43419	9.2418e-06	0.0022761
TGFBR1	1550.15	0.578927	0.13226	4.3772	1.20214e-05	0.00290584
DIRAS2	190.031	0.806819	0.186862	4.31773	1.57639e-05	0.00354768
SLC9A9	900.136	-0.806185	0.187661	-4.29596	1.7394e-05	0.00384821
HIST1H2BE	44.5621	-1.37536	0.324426	-4.23937	2.24146e-05	0.00479635
ZNF804B	87.1642	-1.04496	0.246734	-4.23517	2.28383e-05	0.004803
SPRED1	265.884	-0.790082	0.186701	-4.23181	2.31816e-05	0.004803
NRP2	222.074	0.734557	0.174366	4.21273	2.52298e-05	0.00511901
RIMS1	152.05	-1.2078	0.289418	-4.1732	3.00347e-05	0.00594004
CASC15	211.974	-0.908972	0.218672	-4.15679	3.22757e-05	0.00620428
TBXAS1	315.288	-0.656976	0.158167	-4.15367	3.27179e-05	0.00620428
MKI67	384.342	0.680772	0.165394	4.11605	3.85424e-05	0.00708582
DOCK3	108.276	-0.923931	0.231629	-3.98884	6.63969e-05	0.0108335
FAR2	1981.93	0.512612	0.128967	3.97476	7.04503e-05	0.0113529
ASPM	178.336	0.75706	0.191374	3.95592	7.62421e-05	0.0119902
RCAN1	1029.78	-0.655296	0.165606	-3.95695	7.59133e-05	0.0119902
HOMER2	295.865	0.685079	0.173471	3.94924	7.83983e-05	0.0121825
SPP1	20834	-0.66713	0.172027	-3.87804	0.000105301	0.0157988
MMP7	14.3957	-2.52626	0.656936	-3.84552	0.000120296	0.0172552
GJA1	83.111	-1.05356	0.275654	-3.82203	0.000132357	0.0187789
LUCAT1	318.329	-0.870465	0.229514	-3.79265	0.00014905	0.0206973
FAM198B	40.3159	-1.37123	0.362199	-3.78585	0.000153185	0.0210477
ARNT2	158.255	-0.959534	0.253951	-3.77842	0.000157825	0.0214592
HSP90B1	957.798	0.538266	0.142604	3.77456	0.000160288	0.0215695
CRIM1	81.5161	-1.06424	0.283185	-3.7581	0.000171208	0.0225735
PTGS1	2797.43	0.490642	0.130672	3.75476	0.000173508	0.022648
PNOC	236.853	0.783752	0.210761	3.71868	0.000200265	0.0251352
KCNQ5	981.375	-0.598492	0.16239	-3.68552	0.00022824	0.028062
AC007388.1	237.557	0.727712	0.198111	3.67326	0.000239476	0.0288131
DPP10	68.4049	-0.951256	0.259154	-3.67062	0.000241966	0.0288131
PLS3	158.825	0.785245	0.214175	3.66637	0.000246022	0.0288131
LINC00599	148.054	-0.855687	0.233944	-3.65766	0.000254524	0.029143
CACNA1A	822.015	-0.640329	0.176671	-3.62441	0.000289619	0.031243
TMEM212	38.3757	1.34869	0.374109	3.60508	0.000312055	0.0328489
FMNL2	2753.76	-0.455748	0.13072	-3.48646	0.000489463	0.0476789
FN1	446.553	-0.77186	0.222698	-3.46595	0.00052836	0.049976

## Sheet: cands45all_OX_Lp
	baseMean	log2FoldChange	lfcSE	stat	pvalue	padj
GATA2	90.6507	-1.6444	0.318448	-5.16379	2.42004e-07	0.000126355
TENM3	153.331	-1.04547	0.203981	-5.12535	2.96978e-07	0.000143573
CHI3L1	20460.9	0.549274	0.125932	4.36167	1.29076e-05	0.00300862
ALOX5	382.525	0.681839	0.15726	4.33574	1.45273e-05	0.00332675
FCER2	60.5736	1.23417	0.287909	4.28666	1.81376e-05	0.00394583
QSOX1	1093.38	0.574186	0.136373	4.21041	2.54911e-05	0.00511901
EBF1	214.148	-0.817078	0.196738	-4.15312	3.27967e-05	0.00620428
IBSP	14.3439	-2.96609	0.717367	-4.13469	3.55439e-05	0.00662792
SLC12A8	307.936	0.738503	0.179829	4.10671	4.01338e-05	0.00727593
FGD4	343.246	0.699988	0.171101	4.09108	4.29374e-05	0.00767757
BARX1	57.5268	1.19497	0.294949	4.05145	5.0901e-05	0.00897852
RGMB	35.0735	-1.58806	0.393336	-4.03741	5.40455e-05	0.00940607
FAM46A	3853.99	0.47972	0.119416	4.01721	5.88916e-05	0.00998328
FCRLA	20.2596	-2.37638	0.594527	-3.99709	6.41261e-05	0.0107313
ID2-AS1	72.3852	1.0376	0.260004	3.99071	6.58767e-05	0.0108335
TPTE2P1	13.847	-2.56096	0.657494	-3.89503	9.81852e-05	0.0149025
ANXA11	1504.63	0.553951	0.143556	3.85877	0.000113958	0.0169034
KIF14	161.237	0.82881	0.21499	3.85511	0.000115678	0.0169657
KCNK13	52.3193	-1.22944	0.319659	-3.8461	0.000120011	0.0172552
RIN3	184.543	-0.689232	0.181012	-3.80767	0.000140285	0.0196896
TMEM119	28.7895	-1.51936	0.40323	-3.76798	0.000164572	0.02192
LBH	107.325	-1.04409	0.280216	-3.72604	0.000194515	0.0246505
HBEGF	453.496	0.55973	0.150766	3.71258	0.00020516	0.0255043
ALS2	206.688	-0.701404	0.191326	-3.66601	0.000246365	0.0288131
HCST	293.694	0.650428	0.177465	3.66511	0.000247228	0.0288131
SATB1-AS1	487.946	0.665588	0.181737	3.66237	0.000249891	0.0288657
MYOZ1	155.666	0.700245	0.191569	3.65532	0.000256864	0.0291552
TRIM2	895.053	-0.536872	0.147231	-3.64647	0.00026587	0.0295905
AL355294.1	85.1519	0.948813	0.260162	3.647	0.000265315	0.0295905
TTC39B	106.922	-0.887896	0.243723	-3.64306	0.000269419	0.0295905
JMJD1C	3929.7	0.555355	0.152456	3.64273	0.000269767	0.0295905
PFKP	229.074	0.67366	0.186199	3.61796	0.000296939	0.03177
IRS2	616.934	0.714109	0.197862	3.60913	0.00030722	0.0326028
AC109826.1	44.1333	-1.20803	0.335586	-3.59975	0.000318518	0.033261
CD52	4883.69	0.634208	0.176792	3.58731	0.000334102	0.0346027
MNDA	113.358	1.22521	0.34173	3.58532	0.00033667	0.0346027
PYROXD2	48.08	1.21166	0.341039	3.55285	0.000381075	0.0388607
ZNF385D	7963.19	0.382636	0.108064	3.54083	0.000398878	0.0403609
DSTN	732.446	0.506121	0.143211	3.53408	0.00040919	0.0410859
LINC02227	24.8384	-1.4782	0.420822	-3.51265	0.000443661	0.0439398
IL21R	88.6332	-0.857329	0.244098	-3.51224	0.000444346	0.0439398
VSNL1	24.7469	1.47541	0.420559	3.50822	0.000451117	0.0442739
AL356270.1	155.165	-0.827062	0.237962	-3.4756	0.000509703	0.0489202
MSI2	369.385	-0.556624	0.160074	-3.4773	0.000506488	0.0489202
AL031599.1	100.422	0.768638	0.221616	3.46834	0.000523688	0.0498956

[truncated: 2 more sheets: cands6all_OX_Lp, cands4all_OX_Lp]
