# Supplementary material for: Screening for eukaryotic motifs in Legionella pneumophila reveals Smh1 as bacterial deacetylase of host histones
Source: Virulence. 2022 Nov 25;13(1):2042–58. doi: 10.1080/21505594.2022.2149973 (PMC9704406; doi:10.1080/21505594.2022.2149973)
Supplement: Supplemental Material [file KVIR_A_2149973_SM9859.zip › supplementary/TableS2.xlsx]

## Sheet: cands1_OX
	baseMean	log2FoldChange	lfcSE	stat	pvalue	padj
SERPINE2	1355.15	0.540344	0.133738	4.04032	5.33779e-05	0.00951251

## Sheet: cands1_Lp
	baseMean	log2FoldChange	lfcSE	stat	pvalue	padj
SERPINE2	1355.15	0.739324	0.133411	5.5417	2.99542e-08	1.7517e-05

## Sheet: cands21_Lp
	baseMean	log2FoldChange	lfcSE	stat	pvalue	padj
KYNU	758.662	1.38492	0.166222	8.3318	7.96245e-17	3.7251e-13
TNFAIP3	536.931	1.83465	0.225355	8.14116	3.91497e-16	1.37367e-12
IL1B	274.683	1.72248	0.23914	7.20278	5.8998e-13	1.18291e-09
NFKB1	939.979	1.17366	0.163858	7.16265	7.91338e-13	1.3883e-09
BIRC3	57.3074	2.98179	0.438553	6.79915	1.0524e-11	1.34277e-08
IRAK2	90.4263	1.70343	0.271701	6.26948	3.62258e-10	2.99076e-07
SLC2A6	116.791	1.58131	0.268988	5.87875	4.1337e-09	2.90082e-06
CD40	71.2702	1.58086	0.277675	5.69322	1.24668e-08	7.60747e-06
TNF	100.509	1.63319	0.301145	5.42328	5.85153e-08	3.04171e-05
TRAF1	112.407	1.66652	0.312477	5.33326	9.64656e-08	4.3674e-05
ANKRD33B	195.363	0.9889	0.18968	5.21352	1.85292e-07	7.88052e-05
CCL4	126.181	4.06382	0.82534	4.92382	8.48719e-07	0.00032194
TNFAIP2	212.531	2.10496	0.430384	4.8909	1.00378e-06	0.000370737
RASSF5	27.4543	2.19999	0.464224	4.73906	2.14716e-06	0.000684897
NFKB2	63.3057	1.49906	0.344383	4.35288	1.34362e-05	0.0032953
MARCKS	602.547	0.908826	0.217966	4.16959	3.05153e-05	0.00669191
PSTPIP2	127.413	0.838688	0.203423	4.12287	3.74187e-05	0.00807957
SDC4	87.5539	1.10931	0.271654	4.08353	4.43567e-05	0.0091551
RAP2C	125.962	0.831848	0.216627	3.84	0.000123037	0.0210587
CXCL3	14.1673	2.33288	0.639737	3.64662	0.000265714	0.0392997
IL7R	289.576	0.683822	0.187813	3.64097	0.000271612	0.0392997

## Sheet: cands36_OX
	baseMean	log2FoldChange	lfcSE	stat	pvalue	padj
FIGN	161.737	2.41749	0.218201	11.0792	1.58298e-28	2.14399e-24
GPR88	53.9007	2.31601	0.319913	7.23948	4.50407e-13	1.22006e-09
SERPINI1	1409.91	1.21096	0.16911	7.16079	8.02113e-13	1.81064e-09
GPC6	383.7	1.22676	0.188819	6.49702	8.19268e-11	1.23291e-07
EPHA7	31.4459	2.9232	0.45435	6.4338	1.24451e-10	1.68556e-07
COL11A1	104.932	1.4127	0.222173	6.35855	2.03674e-10	2.2988e-07
DIRAS2	190.031	1.15084	0.190921	6.02782	1.66183e-09	1.68113e-06
NRP2	222.074	1.04902	0.176212	5.95316	2.63006e-09	2.37477e-06
LINC01435	209.102	1.1164	0.193024	5.78376	7.30498e-09	5.49659e-06
CNTN5	198.685	1.18069	0.205786	5.73748	9.60945e-09	6.50752e-06
RNLS	219.788	0.93888	0.177742	5.28227	1.27595e-07	6.6467e-05
PPFIA2	892.441	0.682971	0.132764	5.14425	2.68588e-07	0.000134732
PCSK5	270.84	1.14895	0.226057	5.08259	3.72322e-07	0.000180097
ITGA7	167.425	0.991876	0.195724	5.06773	4.02586e-07	0.000188021
CDK1	189.841	1.04903	0.213506	4.91335	8.95343e-07	0.000367471
SCIN	136.624	1.09313	0.225468	4.84828	1.24534e-06	0.000496084
OLFM3	70.8052	1.26924	0.267578	4.74345	2.10109e-06	0.000748874
HYDIN2	276.514	0.777282	0.167591	4.63798	3.51831e-06	0.00118492
CDC20	370.659	0.805949	0.187246	4.30422	1.67577e-05	0.00412667
LTBP1	193.824	0.924512	0.216696	4.26639	1.98662e-05	0.00472048
PNOC	236.853	0.886515	0.209642	4.22871	2.35035e-05	0.00521856
TNNT1	107.679	0.964113	0.229565	4.19974	2.67216e-05	0.00565496
LONRF2	107.902	0.974437	0.234368	4.15773	3.21429e-05	0.00659612
PTGS1	2797.43	0.537438	0.130635	4.11404	3.88802e-05	0.00721361
MKI67	384.342	0.677904	0.16473	4.11524	3.86778e-05	0.00721361
PLS3	158.825	0.857678	0.214937	3.99037	6.5971e-05	0.0111689
VCL	1066.59	0.510124	0.130447	3.91059	9.20711e-05	0.0135545
HOMER2	295.865	0.660798	0.171857	3.84504	0.000120533	0.0170052
AC007388.1	237.557	0.757157	0.197361	3.83641	0.000124848	0.0174076
TGFBR1	1550.15	0.505809	0.131919	3.83423	0.000125956	0.0174076
TMEM212	38.3757	1.39468	0.368696	3.78275	0.000155107	0.0204502
FAR2	1981.93	0.480763	0.12863	3.73756	0.000185812	0.0230885
PLXDC2	4011.44	0.460969	0.125743	3.66596	0.000246413	0.0284663
HSP90B1	957.798	0.509103	0.14213	3.58196	0.000341021	0.0351546
ASPM	178.336	0.672353	0.188461	3.56759	0.000360275	0.0358792
LSP1	77.9628	1.01694	0.286567	3.54869	0.000387152	0.037997

## Sheet: cands36_OX_Lp
	baseMean	log2FoldChange	lfcSE	stat	pvalue	padj
FIGN	161.737	2.39792	0.222368	10.7836	4.11558e-27	2.68603e-23
SERPINI1	1409.91	1.26386	0.169384	7.46148	8.55577e-14	2.79196e-10
COL11A1	104.932	1.70952	0.235023	7.27385	3.49391e-13	9.12119e-10
LINC01435	209.102	1.35739	0.197527	6.87194	6.33363e-12	1.18104e-08
GPC6	383.7	1.11108	0.189176	5.87326	4.27301e-09	5.07051e-06
TNNT1	107.679	1.35112	0.232259	5.81732	5.98003e-09	6.28578e-06
HYDIN2	276.514	0.984053	0.169882	5.79258	6.93143e-09	6.46257e-06
ITGA7	167.425	1.14831	0.199162	5.76568	8.13296e-09	7.0773e-06
OLFM3	70.8052	1.59735	0.282487	5.6546	1.5621e-08	1.27438e-05
LTBP1	193.824	1.18262	0.220132	5.37231	7.77339e-08	4.83172e-05
LSP1	77.9628	1.51669	0.29509	5.13976	2.75085e-07	0.000138103
PCSK5	270.84	1.16464	0.22826	5.10228	3.35588e-07	0.000156444
CNTN5	198.685	1.05294	0.207843	5.06604	4.06171e-07	0.000176725
VCL	1066.59	0.661419	0.13085	5.05478	4.30877e-07	0.000181427
LONRF2	107.902	1.18268	0.241107	4.90521	9.33269e-07	0.000358293
GPR88	53.9007	1.55544	0.318709	4.88044	1.05851e-06	0.000387997
EPHA7	31.4459	1.93786	0.397241	4.87829	1.07009e-06	0.000387997
SCIN	136.624	1.09501	0.226611	4.8321	1.351e-06	0.000464069
CDC20	370.659	0.896354	0.187599	4.77804	1.77009e-06	0.000577626
RNLS	219.788	0.845475	0.177722	4.75728	1.96217e-06	0.000624688
PLXDC2	4011.44	0.576355	0.125973	4.57521	4.75748e-06	0.00132126
PPFIA2	892.441	0.60289	0.132966	4.53415	5.78355e-06	0.00154067
CDK1	189.841	0.958547	0.2141	4.4771	7.5664e-06	0.00197529
TGFBR1	1550.15	0.578927	0.13226	4.3772	1.20214e-05	0.00290584
DIRAS2	190.031	0.806819	0.186862	4.31773	1.57639e-05	0.00354768
NRP2	222.074	0.734557	0.174366	4.21273	2.52298e-05	0.00511901
MKI67	384.342	0.680772	0.165394	4.11605	3.85424e-05	0.00708582
FAR2	1981.93	0.512612	0.128967	3.97476	7.04503e-05	0.0113529
ASPM	178.336	0.75706	0.191374	3.95592	7.62421e-05	0.0119902
HOMER2	295.865	0.685079	0.173471	3.94924	7.83983e-05	0.0121825
HSP90B1	957.798	0.538266	0.142604	3.77456	0.000160288	0.0215695
PTGS1	2797.43	0.490642	0.130672	3.75476	0.000173508	0.022648
PNOC	236.853	0.783752	0.210761	3.71868	0.000200265	0.0251352
AC007388.1	237.557	0.727712	0.198111	3.67326	0.000239476	0.0288131
PLS3	158.825	0.785245	0.214175	3.66637	0.000246022	0.0288131
TMEM212	38.3757	1.34869	0.374109	3.60508	0.000312055	0.0328489

## Sheet: cands76_Lp
	baseMean	log2FoldChange	lfcSE	stat	pvalue	padj
CCL4L2	82.0354	4.06182	0.412562	9.84536	7.17795e-23	1.00743e-18
BCL3	161.582	2.07574	0.23016	9.01871	1.90312e-19	1.33552e-15
HSPA1A	89.7186	2.26434	0.309387	7.31881	2.50185e-13	5.85224e-10
TRAF3	633.05	1.26383	0.172255	7.33699	2.18459e-13	5.85224e-10
HSPA1B	80.0397	2.53101	0.358661	7.05683	1.70347e-12	2.65647e-09
RELB	509.64	1.72943	0.252836	6.84014	7.91171e-12	1.11041e-08
MIR3142HG	54.6469	2.21823	0.328982	6.74271	1.55461e-11	1.81825e-08
CD83	469.993	1.35333	0.203289	6.65719	2.79107e-11	3.01328e-08
TNFAIP8	400.143	1.13304	0.170716	6.63698	3.20169e-11	3.20969e-08
RGS16	1228.65	1.09659	0.166415	6.5895	4.41316e-11	3.89701e-08
P3H2	56.6888	2.19486	0.333134	6.58851	4.44261e-11	3.89701e-08
BTG2	706.402	0.957253	0.158453	6.04123	1.52947e-09	1.19256e-06
CCL20	39.0165	3.18053	0.530035	6.00061	1.96573e-09	1.45206e-06
ACVR2A	575.459	1.14645	0.197128	5.81577	6.03564e-09	4.03382e-06
SOD2	668.413	1.05012	0.182107	5.76651	8.09286e-09	5.16288e-06
EHD1	233.288	1.32959	0.240806	5.5214	3.36306e-08	1.88802e-05
NFKBIZ	99.6284	1.44197	0.265009	5.44118	5.29274e-08	2.85706e-05
POU2F2	547.827	1.0363	0.192285	5.38941	7.06896e-08	3.54332e-05
ZNF697	278.6	1.23493	0.230055	5.36795	7.96357e-08	3.85409e-05
NFKBIA	1067.47	1.86384	0.349008	5.34039	9.27459e-08	4.33896e-05
ICAM1	56.4415	1.62247	0.308891	5.25258	1.49987e-07	6.57834e-05
EBI3	17.0783	3.23988	0.63301	5.11821	3.08452e-07	0.000127327
RIPK2	198.008	0.923053	0.180696	5.10833	3.25014e-07	0.000130331
SLCO3A1	402.576	0.898601	0.178769	5.02659	4.99271e-07	0.000194646
ABTB2	273.534	1.06583	0.219724	4.85076	1.22988e-06	0.0004426
NFKBIE	300.717	1.03131	0.216026	4.77401	1.80591e-06	0.000618195
AMPD3	385.203	1.01775	0.213075	4.77648	1.7839e-06	0.000618195
FAM177B	54.4429	1.65826	0.348402	4.75962	1.93963e-06	0.000641498
ACOX1	430.012	0.801762	0.168545	4.75695	1.9654e-06	0.000641498
IL4I1	254.081	1.23689	0.26498	4.66784	3.04381e-06	0.00094933
ALAS1	347.94	0.773426	0.165953	4.66051	3.15428e-06	0.000962398
DNAJB1	378.669	0.747584	0.160996	4.64349	3.4257e-06	0.00102297
ATP2B1	884.913	0.762568	0.164562	4.63392	3.58801e-06	0.00104912
FAM49A	413.753	0.809137	0.17525	4.61704	3.89258e-06	0.00111495
CCDC88A	349.68	0.883082	0.191624	4.60841	4.05751e-06	0.00113894
APLF	143.87	0.9309	0.20737	4.48907	7.15352e-06	0.00196578
CXCL1	18.1575	3.03089	0.675747	4.48524	7.28326e-06	0.00196578
RTN1	124.68	0.94943	0.213458	4.44785	8.67355e-06	0.00229685
MSC-AS1	908.141	0.708002	0.160069	4.42311	9.72915e-06	0.00252868
CD58	646.44	0.757106	0.172359	4.39262	1.11993e-05	0.00285787
UST	1695.23	0.657673	0.150205	4.37851	1.19495e-05	0.00299485
LRFN5	275.078	0.886995	0.20391	4.34993	1.36179e-05	0.0032953
AP003354.2	108.227	1.29081	0.303087	4.25889	2.05445e-05	0.00488716
ARHGAP31	573.014	0.692874	0.166125	4.17079	3.03539e-05	0.00669191
STARD4	87.7781	0.96955	0.232406	4.17179	3.02216e-05	0.00669191
HERC1	1350.97	0.544502	0.130247	4.18052	2.90838e-05	0.00669191
RRAD	9.43107	3.22389	0.772252	4.17466	2.98429e-05	0.00669191
GLIS3	829.974	0.929644	0.226187	4.11006	3.9555e-05	0.00841143
FKBP5	187.1	0.798496	0.195198	4.09069	4.30091e-05	0.00900943
ZC3H12A	177.719	1.02089	0.250491	4.07555	4.59047e-05	0.00933729
WWC2	618.57	0.649508	0.159851	4.0632	4.84036e-05	0.00970493
TBC1D17	111.078	1.11239	0.278352	3.99633	6.43316e-05	0.0127168
DRAM1	111.116	0.938721	0.236288	3.97278	7.10399e-05	0.0138479
CXCL8	119.3	2.12602	0.538276	3.94968	7.82553e-05	0.0150454
CSF1	27.9182	1.77007	0.448767	3.9443	8.00336e-05	0.0151793
NCOA2	2175.14	0.592514	0.150736	3.93082	8.4658e-05	0.0158423
ITGAV	383.874	0.574476	0.148407	3.87094	0.000108415	0.0195619
PTPRJ	741.629	0.511695	0.132212	3.87027	0.000108716	0.0195619
PEAK1	372.821	0.646819	0.167287	3.86653	0.000110396	0.0196128
PLEK	711.714	0.684509	0.177436	3.85779	0.000114418	0.0200733
PLA2G4C	224.574	0.679498	0.176554	3.84867	0.000118763	0.0205782
PPP4R4	9.1687	2.79744	0.729608	3.83416	0.000125993	0.021305
REL	268.958	0.671526	0.17656	3.80339	0.000142729	0.023567
TANK	297.132	0.635293	0.167651	3.78938	0.000151024	0.0246467
GSAP	112.094	0.850279	0.225525	3.77021	0.000163109	0.026313
SRC	38.7634	1.38652	0.36847	3.76291	0.000167944	0.0267852
AC009226.1	114.58	0.82535	0.220605	3.74129	0.000183076	0.0288705
IER5	613.644	0.853032	0.228651	3.73072	0.000190934	0.029775
CITED4	861.947	0.653852	0.175705	3.72131	0.000198193	0.0305675
MAFF	72.7824	1.17153	0.315274	3.71593	0.00020246	0.0308861
NFE2L2	632.412	0.526126	0.142896	3.68189	0.000231516	0.034939
ATP6V1A	392.225	0.561722	0.154082	3.64561	0.000266761	0.0392997
IFNGR2	410.49	0.65995	0.181127	3.64358	0.000268871	0.0392997
ST3GAL2	179.652	0.736958	0.204448	3.60462	0.000312614	0.0447708
KCNN2	352.384	0.67706	0.188927	3.5837	0.000338757	0.0480247
IGFBP3	263.772	0.815256	0.228304	3.57092	0.000355728	0.0499264

## Sheet: cands30_OX
	baseMean	log2FoldChange	lfcSE	stat	pvalue	padj
HYDIN	157.889	0.853026	0.195144	4.37128	1.23522e-05	0.00334596
S100A10	1422.08	0.661712	0.152208	4.34743	1.37744e-05	0.00358769
ZFP36	64.6968	1.3903	0.321349	4.32646	1.51526e-05	0.00387221
VSIG4	84.8173	1.4679	0.339636	4.32199	1.54631e-05	0.00387838
ITGB1BP1	865.1	0.540645	0.127394	4.24389	2.19682e-05	0.00512238
NRG1	1092.21	0.593298	0.139916	4.24038	2.2314e-05	0.00512238
CCDC102B	86.2423	1.02469	0.243222	4.21297	2.52033e-05	0.0054183
METTL7B	115.86	1.09946	0.265143	4.14667	3.37343e-05	0.00671909
OAT	57.5872	1.44881	0.358306	4.0435	5.26592e-05	0.00950956
AC004949.1	276.975	0.644881	0.161857	3.98426	6.76906e-05	0.0111805
DPM3	440.199	0.650824	0.163938	3.96994	7.18901e-05	0.0116203
ADGRE3	79.8008	1.08239	0.272688	3.96935	7.20692e-05	0.0116203
TSPO	371.792	0.599365	0.152793	3.92272	8.75543e-05	0.013324
ITPKB	568.794	0.56402	0.145795	3.86858	0.000109469	0.0157729
AL139393.2	43.3328	1.60141	0.420024	3.81268	0.00013747	0.0187264
HSPB1	1738.02	0.579898	0.153528	3.77715	0.000158636	0.0204928
CD44	1712.19	0.525118	0.139562	3.76262	0.000168145	0.0212837
AC095032.1	78.2205	1.00426	0.267388	3.75581	0.000172784	0.0216684
MDGA1	75.3275	0.987169	0.268166	3.68119	0.000232146	0.0273407
DPYS	113.562	0.85236	0.232885	3.66	0.000252212	0.0284663
VGLL3	89.2553	1.19192	0.327563	3.63875	0.000273961	0.0299236
CLIC1	612.054	0.486644	0.136055	3.57681	0.000347808	0.0351546
LILRB4	161.365	0.868949	0.243178	3.5733	0.000352506	0.0353655
ANXA3	24.7001	1.45046	0.409388	3.54299	0.000395621	0.0380125
CD63	6954.57	0.572088	0.161337	3.54592	0.000391248	0.0380125
MT-TF	1833.35	0.608574	0.172774	3.52236	0.000427719	0.0407959
MGST1	222.949	0.801702	0.23006	3.48475	0.000492604	0.0456975
SLPI	35.5091	1.35431	0.390268	3.4702	0.000520065	0.0467978
FBP1	58.3635	0.94989	0.273984	3.46695	0.000526398	0.0469048
NUF2	170.944	0.656895	0.190595	3.44655	0.000567792	0.0499362

## Sheet: cands26_OX_Lp
	baseMean	log2FoldChange	lfcSE	stat	pvalue	padj
CHI3L1	20460.9	0.549274	0.125932	4.36167	1.29076e-05	0.00300862
ALOX5	382.525	0.681839	0.15726	4.33574	1.45273e-05	0.00332675
FCER2	60.5736	1.23417	0.287909	4.28666	1.81376e-05	0.00394583
QSOX1	1093.38	0.574186	0.136373	4.21041	2.54911e-05	0.00511901
SLC12A8	307.936	0.738503	0.179829	4.10671	4.01338e-05	0.00727593
FGD4	343.246	0.699988	0.171101	4.09108	4.29374e-05	0.00767757
BARX1	57.5268	1.19497	0.294949	4.05145	5.0901e-05	0.00897852
FAM46A	3853.99	0.47972	0.119416	4.01721	5.88916e-05	0.00998328
ID2-AS1	72.3852	1.0376	0.260004	3.99071	6.58767e-05	0.0108335
ANXA11	1504.63	0.553951	0.143556	3.85877	0.000113958	0.0169034
KIF14	161.237	0.82881	0.21499	3.85511	0.000115678	0.0169657
HBEGF	453.496	0.55973	0.150766	3.71258	0.00020516	0.0255043
HCST	293.694	0.650428	0.177465	3.66511	0.000247228	0.0288131
SATB1-AS1	487.946	0.665588	0.181737	3.66237	0.000249891	0.0288657
MYOZ1	155.666	0.700245	0.191569	3.65532	0.000256864	0.0291552
AL355294.1	85.1519	0.948813	0.260162	3.647	0.000265315	0.0295905
JMJD1C	3929.7	0.555355	0.152456	3.64273	0.000269767	0.0295905
PFKP	229.074	0.67366	0.186199	3.61796	0.000296939	0.03177
IRS2	616.934	0.714109	0.197862	3.60913	0.00030722	0.0326028
CD52	4883.69	0.634208	0.176792	3.58731	0.000334102	0.0346027
MNDA	113.358	1.22521	0.34173	3.58532	0.00033667	0.0346027
PYROXD2	48.08	1.21166	0.341039	3.55285	0.000381075	0.0388607
ZNF385D	7963.19	0.382636	0.108064	3.54083	0.000398878	0.0403609
DSTN	732.446	0.506121	0.143211	3.53408	0.00040919	0.0410859
VSNL1	24.7469	1.47541	0.420559	3.50822	0.000451117	0.0442739
AL031599.1	100.422	0.768638	0.221616	3.46834	0.000523688	0.0498956
