# Supplementary material for: Screening for eukaryotic motifs in Legionella pneumophila reveals Smh1 as bacterial deacetylase of host histones
Source: Virulence. 2022 Nov 25;13(1):2042–58. doi: 10.1080/21505594.2022.2149973 (PMC9704406; doi:10.1080/21505594.2022.2149973)
Supplement: Supplemental Material [file KVIR_A_2149973_SM9859.zip › supplementary/TableS3.txt]

© 2000-2021 QIAGEN. All rights reserved. USE OF THIS CONTENT IS SUBJECT TO THE TERMS OF YOUR IPA END USER LICENSE AGREEMENT
From Molecule(s)	Relationship Type	To Molecule(s)	Catalyst(s)
BIRC3	inhibition	BIRC3
BIRC3	protein-protein interactions	BIRC3
BIRC3	protein-protein interactions	CD40
BIRC3	protein-protein interactions	TRAF1
BIRC3	ubiquitination	BIRC3
BIRC3	ubiquitination	TRAF1
CCL4	protein-protein interactions	CCL4
CD40	activation	CD40
CD40	activation	NFKB1
CD40	protein-protein interactions	CD40
IL1B	activation	NFKB1
IL1B	expression	NFKB1
IL1B	translocation	IL1B
IRAK2	protein-protein interactions	IRAK2
NFKB1	activation	NFKB1
NFKB1	expression	CXCL3
NFKB1	expression	IL1B
NFKB1	expression	NFKB1
NFKB1	expression	NFKB2
NFKB1	expression	TNF
NFKB1	expression	TNFAIP3
NFKB1	inhibition	NFKB1
NFKB1	protein-DNA interactions	CXCL3
NFKB1	protein-DNA interactions	IL1B
NFKB1	protein-DNA interactions	NFKB1
NFKB1	protein-DNA interactions	NFKB2
NFKB1	protein-DNA interactions	TNF
NFKB1	protein-protein interactions	NFKB1
NFKB1	protein-protein interactions	NFKB2
NFKB1	protein-protein interactions	TNFAIP3
NFKB1	transcription	BIRC3
NFKB1	transcription	TNF
NFKB1	translocation	NFKB1
NFKB2	expression	BIRC3
NFKB2	protein-protein interactions	NFKB1
NFKB2	protein-protein interactions	NFKB2
NFKB2	translocation	NFKB2
RASSF5	protein-protein interactions	RASSF5
TNF	activation	NFKB1
TNF	activation	TNFAIP3
TNF	expression	NFKB1
TNF	protein-protein interactions	BIRC3
TNF	protein-protein interactions	TNF
TNF	protein-protein interactions	TNFAIP3
TNF	transcription	NFKB1
TNF	translocation	TNF
TNFAIP3	protein-protein interactions	BIRC3
TNFAIP3	protein-protein interactions	IRAK2
TNFAIP3	protein-protein interactions	NFKB1
TNFAIP3	protein-protein interactions	NFKB2
TNFAIP3	protein-protein interactions	TNF
TNFAIP3	protein-protein interactions	TNFAIP3
TNFAIP3	protein-protein interactions	TRAF1
TRAF1	protein-protein interactions	BIRC3
TRAF1	protein-protein interactions	CD40
TRAF1	protein-protein interactions	RASSF5
TRAF1	protein-protein interactions	TNFAIP3
TRAF1	protein-protein interactions	TRAF1
